# Supplementary material for: Genome-Wide Identification and Functional Analysis of the Roles of SAUR Gene Family Members in the Promotion of Cucumber Root Expansion
Source: Int J Mol Sci. 2023 Mar 21;24(6):5940. doi: 10.3390/ijms24065940 (PMC10053606; doi:10.3390/ijms24065940)
Supplement: Supplementary file 1 [file ijms-24-05940-s001.zip]

Archive with 1 entries (1 files):
- ijms-2239907-supplementary.pdf
